# Supplementary material for: A new genus of Pelecotominae from Mexico, with notes on the genera Clinops and Scotoscopus and the description of new species (Coleoptera, Ripiphoridae)
Source: Zookeys. 2019 Jun 25;857:59–84. doi: 10.3897/zookeys.857.34938 (PMC6606671; doi:10.3897/zookeys.857.34938)
Supplement: XML Treatment for Zapotecotoma [file zookeys.857.34938-treatment1.xml]

<!DOCTYPE tp:taxon-treatment
  PUBLIC "-//TaxonX//DTD Taxonomic Treatment Publishing DTD v0 20100105//EN" "tax-treatment-NSO.dtd">
<tp:taxon-treatment xmlns:tp="http://www.plazi.org/taxpub"><tp:treatment-meta><kwd-group><label>Taxon classification</label><kwd><named-content xmlns:xlink="http://www.w3.org/1999/xlink" content-type="kingdom">Animalia</named-content></kwd><kwd><named-content xmlns:xlink="http://www.w3.org/1999/xlink" content-type="order">Coleoptera</named-content></kwd><kwd><named-content xmlns:xlink="http://www.w3.org/1999/xlink" content-type="family">Ripiphoridae</named-content></kwd></kwd-group><mixed-citation publication-type="journal"><person-group><name><surname>Engel</surname><given-names>Michael S.</given-names></name><name><surname>Falin</surname><given-names>Zachary H.</given-names></name><name><surname>Batelka</surname><given-names>Jan</given-names></name></person-group><article-title>A new genus of <tp:taxon-name><tp:taxon-name-part taxon-name-part-type="subfamily">Pelecotominae</tp:taxon-name-part></tp:taxon-name> from Mexico, with notes on the genera <italic><tp:taxon-name><tp:taxon-name-part taxon-name-part-type="genus" reg="Clinops">Clinops</tp:taxon-name-part></tp:taxon-name></italic> and <italic><tp:taxon-name><tp:taxon-name-part taxon-name-part-type="genus" reg="Scotoscopus">Scotoscopus</tp:taxon-name-part></tp:taxon-name></italic> and the description of new species (<tp:taxon-name><tp:taxon-name-part taxon-name-part-type="order">Coleoptera</tp:taxon-name-part></tp:taxon-name>, <tp:taxon-name><tp:taxon-name-part taxon-name-part-type="family">Ripiphoridae</tp:taxon-name-part></tp:taxon-name>)</article-title><source>Zookeys</source><day>25</day><month>6</month><year>2019</year><volume>857</volume><fpage>59</fpage><lpage>84</lpage><pub-id pub-id-type="doi">10.3897/zookeys.857.34938</pub-id></mixed-citation></tp:treatment-meta><tp:nomenclature><tp:taxon-name>
                <tp:taxon-name-part taxon-name-part-type="genus" reg="Zapotecotoma">Zapotecotoma</tp:taxon-name-part>
                <object-id xmlns:xlink="http://www.w3.org/1999/xlink" content-type="zoobank" xlink:type="simple">http://zoobank.org/958B329B-973A-4D01-9FC7-0DC1E3581C82</object-id>
              </tp:taxon-name><tp:taxon-status xmlns:xlink="http://www.w3.org/1999/xlink" xlink:type="simple">gen. nov.</tp:taxon-status></tp:nomenclature><tp:treatment-sec sec-type="type species" id="SECID0E4EAE"><title>Type species.</title><p><italic><tp:taxon-name><tp:taxon-name-part taxon-name-part-type="genus" reg="Zapotecotoma">Zapotecotoma</tp:taxon-name-part><tp:taxon-name-part taxon-name-part-type="species" reg="sumichrasti">sumichrasti</tp:taxon-name-part></tp:taxon-name></italic> sp. nov.</p></tp:treatment-sec><tp:treatment-sec sec-type="diagnosis" id="SECID0EOFAE"><title>Diagnosis.</title><p>♂: Body slender; head with postocular genae expanded into lobes; compound eye not expanded beyond mandibular base and with a small extra-antennal sclerotous emargination; antenna with eleven antennomeres; antennomeres I–III simple, IV–X with inner-facing, flabellate, compressed rami, XI similar in shape to preceding rami; ultimate maxillary palpomere cylindrical, not compressed or expanded; distal sensory duct on ultimate maxillary palpomere a small, ovoid point. Lateral aspect of pronotum with a ventrally bowed sulcus; pronotal disc without longitudinal medial impression; mesosternum convex but without distinct medial keel; metepisternum with elytron-receiving carina extending along anterior portion only; posterior aspect of metepimeron narrow. Metacoxa with strongly developed posterior flange; ventral surface of pro- and mesofemora in males without densely setose patch; tibial spur formula 0-1-1; pretarsal claws bifid.</p><p>♀: Unknown.</p></tp:treatment-sec><tp:treatment-sec sec-type="etymology" id="SECID0EUFAE"><title>Etymology.</title><p>The new genus-group name is a combination of Zapotec, the principal indigenous people in the region of the type locality, and –<italic>toma</italic> (derived from the Greek, <italic>tome</italic> or <italic>tomeus</italic>, meaning, “separation”, “cutting”, or “cutter”), a suffix generally used in the generic names of pelecotomines. The gender of the name is feminine.</p></tp:treatment-sec></tp:taxon-treatment>
