# Supplementary material for: A new genus of Pelecotominae from Mexico, with notes on the genera Clinops and Scotoscopus and the description of new species (Coleoptera, Ripiphoridae)
Source: Zookeys. 2019 Jun 25;857:59–84. doi: 10.3897/zookeys.857.34938 (PMC6606671; doi:10.3897/zookeys.857.34938)
Supplement: XML Treatment for Clinops [file zookeys.857.34938-treatment3.xml]

<!DOCTYPE tp:taxon-treatment
  PUBLIC "-//TaxonX//DTD Taxonomic Treatment Publishing DTD v0 20100105//EN" "tax-treatment-NSO.dtd">
<tp:taxon-treatment xmlns:tp="http://www.plazi.org/taxpub"><tp:treatment-meta><kwd-group><label>Taxon classification</label><kwd><named-content xmlns:xlink="http://www.w3.org/1999/xlink" content-type="kingdom">Animalia</named-content></kwd><kwd><named-content xmlns:xlink="http://www.w3.org/1999/xlink" content-type="order">Coleoptera</named-content></kwd><kwd><named-content xmlns:xlink="http://www.w3.org/1999/xlink" content-type="family">Ripiphoridae</named-content></kwd></kwd-group><mixed-citation publication-type="journal"><person-group><name><surname>Engel</surname><given-names>Michael S.</given-names></name><name><surname>Falin</surname><given-names>Zachary H.</given-names></name><name><surname>Batelka</surname><given-names>Jan</given-names></name></person-group><article-title>A new genus of <tp:taxon-name><tp:taxon-name-part taxon-name-part-type="subfamily">Pelecotominae</tp:taxon-name-part></tp:taxon-name> from Mexico, with notes on the genera <italic><tp:taxon-name><tp:taxon-name-part taxon-name-part-type="genus" reg="Clinops">Clinops</tp:taxon-name-part></tp:taxon-name></italic> and <italic><tp:taxon-name><tp:taxon-name-part taxon-name-part-type="genus" reg="Scotoscopus">Scotoscopus</tp:taxon-name-part></tp:taxon-name></italic> and the description of new species (<tp:taxon-name><tp:taxon-name-part taxon-name-part-type="order">Coleoptera</tp:taxon-name-part></tp:taxon-name>, <tp:taxon-name><tp:taxon-name-part taxon-name-part-type="family">Ripiphoridae</tp:taxon-name-part></tp:taxon-name>)</article-title><source>Zookeys</source><day>25</day><month>6</month><year>2019</year><volume>857</volume><fpage>59</fpage><lpage>84</lpage><pub-id pub-id-type="doi">10.3897/zookeys.857.34938</pub-id></mixed-citation></tp:treatment-meta><tp:nomenclature><label>Genus</label><tp:taxon-name>
                <tp:taxon-name-part taxon-name-part-type="genus" reg="Clinops">Clinops</tp:taxon-name-part>
              </tp:taxon-name><tp:taxon-authority>Gerstaecker</tp:taxon-authority><tp:nomenclature-citation-list><tp:nomenclature-citation><tp:taxon-name>
                    <tp:taxon-name-part taxon-name-part-type="genus" reg="Clinops">Clinops</tp:taxon-name-part>
                  </tp:taxon-name><comment>Gerstaecker, 1855a: 16. Type species: <tp:taxon-name><tp:taxon-name-part taxon-name-part-type="genus" reg="Clinops">Clinops</tp:taxon-name-part><tp:taxon-name-part taxon-name-part-type="species" reg="badius">badius</tp:taxon-name-part></tp:taxon-name> Gerstaecker, 1855, by monotypy.</comment></tp:nomenclature-citation></tp:nomenclature-citation-list></tp:nomenclature><tp:treatment-sec sec-type="diagnosis" id="SECID0EDPAE"><title>Diagnosis.</title><p>Body slender; elytra 3.0–3.4× as long as pronotal disc; coloration light to dark brown, with fine, short golden to light or dark brown setae; head with postocular genae expanded into lobes; compound eye not expanded beyond mandibular base and with a small extra-antennal sclerotous emargination; antenna with eleven antennomeres; male antenna with antennomeres I–III simple, IV–X with inner-facing, flabellate, compressed rami, XI similar in shape to preceding rami; female antenna similar to male with much shorter, pectinate, compressed rami; ultimate maxillary palpomere trapezoidal, apical width slightly less than maximum length, with blunt, truncate apex, not grossly enlarged; distal sensory duct on ultimate maxillary palpomere elongate, strongly oblique. Lateral aspect of pronotum with a ventrally bowed sulcus; pronotal disc without longitudinal medial impression; mesosternum weakly convex, without medial keel; metepisternum without elytron-receiving carina; posterior aspect of metepimeron slightly expanded. Metacoxa with strongly developed posterior flange; ventral surface of pro- and mesofemora in males without densely setose patch; tibial spur formula 0-0-2; pretarsal claws apically bifid, with or without a small, peg-like subsidiary tooth at midlength. Male genitalia with parameres weakly curved with apices widely separated from each other.</p></tp:treatment-sec><tp:treatment-sec sec-type="comments" id="SECID0EIPAE"><title>Comments.</title><p>The identity of <italic><tp:taxon-name><tp:taxon-name-part taxon-name-part-type="genus" reg="Clinops">Clinops</tp:taxon-name-part></tp:taxon-name></italic> has presented quite a historical challenge. <xref ref-type="bibr" rid="B13">Gerstaecker (1855a</xref>, <xref ref-type="bibr" rid="B14">1855b</xref>) described the tibial spur formula for <italic><tp:taxon-name><tp:taxon-name-part taxon-name-part-type="genus" reg="Clinops">Clinops</tp:taxon-name-part><tp:taxon-name-part taxon-name-part-type="species" reg="badius">badius</tp:taxon-name-part></tp:taxon-name></italic> Gerstaecker as 0-?-2 (“<italic>tibiis anticis muticis, mediis–?, posticis bispinosis</italic>”), as both midlegs were missing in his female holotype (Figs <xref ref-type="fig" rid="F6">15–16</xref>). <xref ref-type="bibr" rid="B9">Falin (2003)</xref> proposed a formula of 0-0-2 for the genus, basing his conclusion on a specimen he interpreted as <italic><tp:taxon-name><tp:taxon-name-part taxon-name-part-type="genus" reg="Clinops">C.</tp:taxon-name-part><tp:taxon-name-part taxon-name-part-type="species" reg="badius">badius</tp:taxon-name-part></tp:taxon-name></italic> from <named-content xmlns:xlink="http://www.w3.org/1999/xlink" content-type="dwc:institutional_code" xlink:type="simple">TMSA</named-content> (herein recognized as a separate species, <italic>vide <tp:taxon-name><tp:taxon-name-part taxon-name-part-type="genus" reg="Clinops">C.</tp:taxon-name-part><tp:taxon-name-part taxon-name-part-type="species" reg="inexpectatus">inexpectatus</tp:taxon-name-part></tp:taxon-name></italic> sp. nov., <italic>infra</italic>). This interpretation for the genus is followed herein as it is consistent with what little is known of the tibial spur formulas for the three South African species we recognize: <italic><tp:taxon-name><tp:taxon-name-part taxon-name-part-type="genus" reg="Clinops">C.</tp:taxon-name-part><tp:taxon-name-part taxon-name-part-type="species" reg="badius">badius</tp:taxon-name-part></tp:taxon-name></italic> 0-?-2, <italic><tp:taxon-name><tp:taxon-name-part taxon-name-part-type="genus" reg="Clinops">C.</tp:taxon-name-part><tp:taxon-name-part taxon-name-part-type="species" reg="inexpectatus">inexpectatus</tp:taxon-name-part></tp:taxon-name></italic> 0-0-2, and <italic><tp:taxon-name><tp:taxon-name-part taxon-name-part-type="genus" reg="Clinops">C.</tp:taxon-name-part><tp:taxon-name-part taxon-name-part-type="species" reg="perpessus">perpessus</tp:taxon-name-part></tp:taxon-name></italic> sp. nov. 0-0-?. Accordingly, the tibial spur formula for <italic><tp:taxon-name><tp:taxon-name-part taxon-name-part-type="genus" reg="Clinops">Clinops</tp:taxon-name-part></tp:taxon-name></italic> differs from that of <italic><tp:taxon-name><tp:taxon-name-part taxon-name-part-type="genus" reg="Scotoscopus">Scotoscopus</tp:taxon-name-part></tp:taxon-name></italic> Brenske and Reitter (<italic>vide infra</italic>), and the two genera are considered distinct, pending phylogenetic work throughout the subfamily.</p><p>There is a possibility that the differences observed between <italic><tp:taxon-name><tp:taxon-name-part taxon-name-part-type="genus" reg="Clinops">C.</tp:taxon-name-part><tp:taxon-name-part taxon-name-part-type="species" reg="inexpectatus">inexpectatus</tp:taxon-name-part></tp:taxon-name></italic> and <italic><tp:taxon-name><tp:taxon-name-part taxon-name-part-type="genus" reg="Clinops">C.</tp:taxon-name-part><tp:taxon-name-part taxon-name-part-type="species" reg="perpessus">perpessus</tp:taxon-name-part></tp:taxon-name></italic> are only sex differences rather than species distinctions. There are sexual dimorphisms known among pelecotomines, such as differences in the ultimate maxillary palpomeres of <italic><tp:taxon-name><tp:taxon-name-part taxon-name-part-type="genus" reg="Ancholaemus">Ancholaemus</tp:taxon-name-part></tp:taxon-name></italic> Gerstaecker or color of the pronotal disc in <italic><tp:taxon-name><tp:taxon-name-part taxon-name-part-type="genus" reg="Scotoscopus">Scotoscopus</tp:taxon-name-part></tp:taxon-name></italic>. Nonetheless, we believe the differences in head and pronotal shape reflect features specific to species, particularly as these are not known to be sexually variable in any other pelecotomines. Accordingly, we believe that the material described here represents distinct taxa. Naturally, the discovery of further material from a variety of localities will allow for further testing of this hypothesis.</p><p>It is interesting to note that while the form of the pretarsal claws has historically been used as a distinguishing feature for many genera, such as the conditions of bifid or pectinate, and in many cases such a difference does concord with other attributes, there is variation within <italic><tp:taxon-name><tp:taxon-name-part taxon-name-part-type="genus" reg="Clinops">Clinops</tp:taxon-name-part></tp:taxon-name></italic>. Among the species included here are those with strictly bifid claws, i.e., with a subapical ramus (tooth) that opposes the apical terminus of the claw, as well as one (<italic><tp:taxon-name><tp:taxon-name-part taxon-name-part-type="genus" reg="Clinops">C.</tp:taxon-name-part><tp:taxon-name-part taxon-name-part-type="species" reg="inexpectatus">inexpectatus</tp:taxon-name-part></tp:taxon-name></italic>) that has the typical bifid form coupled with the presence of a smaller, subsidiary tooth at about midlength (Fig. <xref ref-type="fig" rid="F8">26</xref>). It is therefore fascinating that with the addition of more and more such subsidiary teeth one progresses naturally into a pectinate condition. The claw of <italic><tp:taxon-name><tp:taxon-name-part taxon-name-part-type="genus" reg="Scotoscopus">Scotoscopus</tp:taxon-name-part></tp:taxon-name></italic> (<italic>vide infra</italic>: Fig. <xref ref-type="fig" rid="F9">29</xref>) is somewhat similar albeit less pronounced, in that there is at least one, exceptionally short and blunt projection (appearing like a worn tooth) proximal to the initial ramus forming the bifid claw. It will be illuminating to more fully explore the complete ranges of variation in claw structure across the subfamily once more material and more species are discovered, and to develop clear homologies for the various elements in both bifid and pectinate claws and see how these various homologous elements distribute in a cladistic framework.</p></tp:treatment-sec><tp:treatment-sec sec-type="distribution" id="SECID0EMVAE"><title>Distribution.</title><p>The genus is presently recorded only from South Africa. The precise locality from which Gerstaecker’s holotype of <italic><tp:taxon-name><tp:taxon-name-part taxon-name-part-type="genus" reg="Clinops">C.</tp:taxon-name-part><tp:taxon-name-part taxon-name-part-type="species" reg="badius">badius</tp:taxon-name-part></tp:taxon-name></italic> was collected is not known. <xref ref-type="bibr" rid="B13">Gerstaecker (1855a</xref>, <xref ref-type="bibr" rid="B14">1855b)</xref> indicated the type locality only as “Caffraria”. This name (properly Kaffraria) was a historical, descriptive term for the southeastern region of the Eastern Cape (in which case the type locality was somewhere more southward coastally from the localities where the other two species were found). The newly described species, <italic><tp:taxon-name><tp:taxon-name-part taxon-name-part-type="genus" reg="Clinops">C.</tp:taxon-name-part><tp:taxon-name-part taxon-name-part-type="species" reg="inexpectatus">inexpectatus</tp:taxon-name-part></tp:taxon-name></italic> and <italic><tp:taxon-name><tp:taxon-name-part taxon-name-part-type="genus" reg="Clinops">C.</tp:taxon-name-part><tp:taxon-name-part taxon-name-part-type="species" reg="perpessus">perpessus</tp:taxon-name-part></tp:taxon-name></italic>, were collected on the eastern coast of South Africa, the former northeast of Durban toward Swaziland, and the latter somewhere in the region of Durban. <xref ref-type="bibr" rid="B12">Franciscolo (1952</xref>: antenna in his fig. 37) reported a female of “<italic><tp:taxon-name><tp:taxon-name-part taxon-name-part-type="genus" reg="Pelecotoma">Pelecotoma</tp:taxon-name-part></tp:taxon-name></italic> sp.” from Cape Town, undoubtedly a misidentification for a specimen of <italic><tp:taxon-name><tp:taxon-name-part taxon-name-part-type="genus" reg="Clinops">Clinops</tp:taxon-name-part></tp:taxon-name></italic> (<xref ref-type="bibr" rid="B1">Batelka 2005</xref>), but the whereabouts of this specimen is unknown to us. The genus is probably widely distributed in woodlands of South Africa, perhaps escaping the attention of entomologists owing to its parasitoid biology.</p></tp:treatment-sec><tp:treatment-sec><!--Section generated to contain objects referenced in tp:taxon-treatment.--><fig id="F6" position="float" orientation="portrait"><label>Figures 15–18.</label><caption><p><italic><tp:taxon-name><tp:taxon-name-part taxon-name-part-type="genus" reg="Clinops">Clinops</tp:taxon-name-part><tp:taxon-name-part taxon-name-part-type="species" reg="badius">badius</tp:taxon-name-part></tp:taxon-name></italic> Gerstaecker, holotype female. <bold>15</bold> dorsal habitus <bold>16</bold> oblique lateral habitus <bold>17</bold> detail of right antenna <bold>18</bold> maxillary palpus (dissected and mounted by Gerstaecker).</p></caption><graphic xmlns:xlink="http://www.w3.org/1999/xlink" xlink:href="zookeys-857-059-g006.jpg" position="float" orientation="portrait" xlink:type="simple" id="oo_312885.jpg"/></fig><fig id="F8" position="float" orientation="portrait"><label>Figures 23–26.</label><caption><p><italic><tp:taxon-name><tp:taxon-name-part taxon-name-part-type="genus" reg="Clinops">Clinops</tp:taxon-name-part><tp:taxon-name-part taxon-name-part-type="species" reg="inexpectatus">inexpectatus</tp:taxon-name-part></tp:taxon-name></italic> sp. nov., holotype female. <bold>23</bold> lateral detail of head and pronotum <bold>24</bold> dorsal detail of head and pronotum <bold>25</bold> metatarsus <bold>26</bold> detail of metapretarsal claws.</p></caption><graphic xmlns:xlink="http://www.w3.org/1999/xlink" xlink:href="zookeys-857-059-g008.jpg" position="float" orientation="portrait" xlink:type="simple" id="oo_312887.jpg"/></fig><fig id="F9" position="float" orientation="portrait"><label>Figures 27–29.</label><caption><p><italic><tp:taxon-name><tp:taxon-name-part taxon-name-part-type="genus" reg="Scotoscopus">Scotoscopus</tp:taxon-name-part><tp:taxon-name-part taxon-name-part-type="species" reg="spectabilis">spectabilis</tp:taxon-name-part></tp:taxon-name></italic> (Schaufuss), female from Crete. <bold>27</bold> dorsal habitus <bold>28</bold> facial view <bold>29</bold> detail of metapretarsal claws.</p></caption><graphic xmlns:xlink="http://www.w3.org/1999/xlink" xlink:href="zookeys-857-059-g009.jpg" position="float" orientation="portrait" xlink:type="simple" id="oo_312888.jpg"/></fig></tp:treatment-sec><ref-list><ref id="B13"><mixed-citation xmlns:xlink="http://www.w3.org/1999/xlink" xlink:type="simple"><person-group><name name-style="western"><surname>Gerstaecker</surname><given-names>[CE]A</given-names></name></person-group> (<year>1855a</year>) <source>Rhipiphoridum Coleopterorum familiae dispositio systematica. Dissertatio Inauguralis Zoologica quam consensu et auctoritate amplissimi philosophorum ordinis in alma litterarum universitate Friderica Guilelma pro summis in philosophia honoribus rite capessendis die IV. M. Julii a MDCCCLV. Hora XII. Publice defendet auctor A. Gerstaecker, med. Dr. Berolinensis.</source><publisher-name>Schlesinger</publisher-name>, <publisher-loc>Berolini</publisher-loc>, <size units="page">36 pp</size>. <ext-link xlink:type="simple" ext-link-type="doi" xlink:href="10.5962/bhl.title.68430">https://doi.org/10.5962/bhl.title.68430</ext-link></mixed-citation></ref><ref id="B14"><mixed-citation xmlns:xlink="http://www.w3.org/1999/xlink" xlink:type="simple"><person-group><name name-style="western"><surname>Gerstaecker</surname><given-names>CEA</given-names></name></person-group> (<year>1855b</year>) Rhipiphoridum coleopterorum familiae disposito systematica. Friderici Nicolai, Berlin, [i] + 36 pp. [+ 1 pl.] <ext-link xlink:type="simple" ext-link-type="doi" xlink:href="10.5962/bhl.title.68430">https://doi.org/10.5962/bhl.title.68430</ext-link></mixed-citation></ref><ref id="B9"><mixed-citation xmlns:xlink="http://www.w3.org/1999/xlink" xlink:type="simple"><person-group><name name-style="western"><surname>Falin</surname><given-names>ZH</given-names></name></person-group> (<year>2003</year>) Phylogenetic analysis and revision of the genera and subfamilies of the <tp:taxon-name><tp:taxon-name-part taxon-name-part-type="family">Ripiphoridae</tp:taxon-name-part></tp:taxon-name> (<tp:taxon-name><tp:taxon-name-part taxon-name-part-type="order">Coleoptera</tp:taxon-name-part></tp:taxon-name>). Ph.D. Dissertation; University of Kansas, Lawrence and University Microfilms International, Ann Arbor, xxiv + 535 pp.</mixed-citation></ref><ref id="B12"><mixed-citation xmlns:xlink="http://www.w3.org/1999/xlink" xlink:type="simple"><person-group><name name-style="western"><surname>Franciscolo</surname><given-names>ME</given-names></name></person-group> (<year>1952</year>) <article-title>On the systematic position of the genus <italic><tp:taxon-name><tp:taxon-name-part taxon-name-part-type="genus">Ctenidia</tp:taxon-name-part></tp:taxon-name></italic> Castelnau, 1840 (<tp:taxon-name><tp:taxon-name-part taxon-name-part-type="order">Coleoptera</tp:taxon-name-part></tp:taxon-name>). (Contribution XXXIV to the knowledge of the <tp:taxon-name><tp:taxon-name-part taxon-name-part-type="family">Mordellidae</tp:taxon-name-part></tp:taxon-name>).</article-title><source>Proceedings of the Royal Entomological Society of London, Series B, Taxonomy</source><volume>21</volume>(<issue>11–12</issue>): <fpage>155</fpage>–<lpage>163</lpage>. <ext-link xlink:type="simple" ext-link-type="doi" xlink:href="10.1111/j.1365-3113.1952.tb01038.x">https://doi.org/10.1111/j.1365-3113.1952.tb01038.x</ext-link></mixed-citation></ref><ref id="B1"><mixed-citation xmlns:xlink="http://www.w3.org/1999/xlink" xlink:type="simple"><person-group><name name-style="western"><surname>Batelka</surname><given-names>J</given-names></name></person-group> (<year>2005</year>) <article-title>New synonym of the genus <italic><tp:taxon-name><tp:taxon-name-part taxon-name-part-type="genus">Clinops</tp:taxon-name-part></tp:taxon-name></italic> (<tp:taxon-name><tp:taxon-name-part taxon-name-part-type="order">Coleoptera</tp:taxon-name-part></tp:taxon-name>: <tp:taxon-name><tp:taxon-name-part taxon-name-part-type="family">Ripiphoridae</tp:taxon-name-part></tp:taxon-name>) with bionomical and distributional notes on <italic><tp:taxon-name><tp:taxon-name-part taxon-name-part-type="genus">C.</tp:taxon-name-part><tp:taxon-name-part taxon-name-part-type="species">spectabilis</tp:taxon-name-part></tp:taxon-name></italic>.</article-title><source>Folia Heyrovskyana, Serie A</source><volume>13</volume>: <fpage>27</fpage>–<lpage>34</lpage>.</mixed-citation></ref></ref-list></tp:taxon-treatment>
