# Supplementary material for: A new genus of Pelecotominae from Mexico, with notes on the genera Clinops and Scotoscopus and the description of new species (Coleoptera, Ripiphoridae)
Source: Zookeys. 2019 Jun 25;857:59–84. doi: 10.3897/zookeys.857.34938 (PMC6606671; doi:10.3897/zookeys.857.34938)
Supplement: XML Treatment for Clinops perpessus [file zookeys.857.34938-treatment4.xml]

<!DOCTYPE tp:taxon-treatment
  PUBLIC "-//TaxonX//DTD Taxonomic Treatment Publishing DTD v0 20100105//EN" "tax-treatment-NSO.dtd">
<tp:taxon-treatment xmlns:tp="http://www.plazi.org/taxpub"><tp:treatment-meta><kwd-group><label>Taxon classification</label><kwd><named-content xmlns:xlink="http://www.w3.org/1999/xlink" content-type="kingdom">Animalia</named-content></kwd><kwd><named-content xmlns:xlink="http://www.w3.org/1999/xlink" content-type="order">Coleoptera</named-content></kwd><kwd><named-content xmlns:xlink="http://www.w3.org/1999/xlink" content-type="family">Ripiphoridae</named-content></kwd></kwd-group><mixed-citation publication-type="journal"><person-group><name><surname>Engel</surname><given-names>Michael S.</given-names></name><name><surname>Falin</surname><given-names>Zachary H.</given-names></name><name><surname>Batelka</surname><given-names>Jan</given-names></name></person-group><article-title>A new genus of <tp:taxon-name><tp:taxon-name-part taxon-name-part-type="subfamily">Pelecotominae</tp:taxon-name-part></tp:taxon-name> from Mexico, with notes on the genera <italic><tp:taxon-name><tp:taxon-name-part taxon-name-part-type="genus" reg="Clinops">Clinops</tp:taxon-name-part></tp:taxon-name></italic> and <italic><tp:taxon-name><tp:taxon-name-part taxon-name-part-type="genus" reg="Scotoscopus">Scotoscopus</tp:taxon-name-part></tp:taxon-name></italic> and the description of new species (<tp:taxon-name><tp:taxon-name-part taxon-name-part-type="order">Coleoptera</tp:taxon-name-part></tp:taxon-name>, <tp:taxon-name><tp:taxon-name-part taxon-name-part-type="family">Ripiphoridae</tp:taxon-name-part></tp:taxon-name>)</article-title><source>Zookeys</source><day>25</day><month>6</month><year>2019</year><volume>857</volume><fpage>59</fpage><lpage>84</lpage><pub-id pub-id-type="doi">10.3897/zookeys.857.34938</pub-id></mixed-citation></tp:treatment-meta><tp:nomenclature><tp:taxon-name>
                <tp:taxon-name-part taxon-name-part-type="genus" reg="Clinops">Clinops</tp:taxon-name-part>
                <tp:taxon-name-part taxon-name-part-type="species" reg="perpessus">perpessus</tp:taxon-name-part>
                <object-id xmlns:xlink="http://www.w3.org/1999/xlink" content-type="zoobank" xlink:type="simple">http://zoobank.org/B454A4B5-CCC7-4E42-AA5E-3DED1DD0FA53</object-id>
              </tp:taxon-name><tp:taxon-status xmlns:xlink="http://www.w3.org/1999/xlink" xlink:type="simple">sp. nov.</tp:taxon-status><xref ref-type="fig" rid="F2">Figs 4–5</xref><xref ref-type="fig" rid="F3">, 6, 7</xref><xref ref-type="fig" rid="F4">, 8–11</xref><xref ref-type="fig" rid="F5">, 12–14</xref><tp:nomenclature-citation-list><tp:nomenclature-citation><tp:taxon-name>
                    <tp:taxon-name-part taxon-name-part-type="subfamily">Pelecotominae</tp:taxon-name-part>
                  </tp:taxon-name><comment>new genus 2 gen. nov.: <xref ref-type="bibr" rid="B9">Falin 2003</xref>: 186.</comment></tp:nomenclature-citation></tp:nomenclature-citation-list></tp:nomenclature><tp:treatment-sec sec-type="diagnosis" id="SECID0EPZAE"><title>Diagnosis.</title><p>Differs from <italic><tp:taxon-name><tp:taxon-name-part taxon-name-part-type="genus" reg="Clinops">C.</tp:taxon-name-part><tp:taxon-name-part taxon-name-part-type="species" reg="inexpectatus">inexpectatus</tp:taxon-name-part></tp:taxon-name></italic> by the only slightly elevated vertex above the pronotum (greatly elevated in <italic><tp:taxon-name><tp:taxon-name-part taxon-name-part-type="genus" reg="Clinops">C.</tp:taxon-name-part><tp:taxon-name-part taxon-name-part-type="species" reg="inexpectatus">inexpectatus</tp:taxon-name-part></tp:taxon-name></italic>: cf. Figs <xref ref-type="fig" rid="F3">6</xref>, <xref ref-type="fig" rid="F3">7</xref> vs. Figs <xref ref-type="fig" rid="F7">19</xref>, <xref ref-type="fig" rid="F8">23</xref>), more robust head dorso-ventrally (1.63 mm vs. 1.08 mm in <italic><tp:taxon-name><tp:taxon-name-part taxon-name-part-type="genus" reg="Clinops">C.</tp:taxon-name-part><tp:taxon-name-part taxon-name-part-type="species" reg="inexpectatus">inexpectatus</tp:taxon-name-part></tp:taxon-name></italic> in which the head appears more flattened), elytral coloration (notably lighter basal two thirds in <italic><tp:taxon-name><tp:taxon-name-part taxon-name-part-type="genus" reg="Clinops">C.</tp:taxon-name-part><tp:taxon-name-part taxon-name-part-type="species" reg="perpessus">perpessus</tp:taxon-name-part></tp:taxon-name></italic>: cf. Figs <xref ref-type="fig" rid="F3">6</xref>, <xref ref-type="fig" rid="F3">7</xref> vs. Figs <xref ref-type="fig" rid="F7">19</xref>, <xref ref-type="fig" rid="F7">20</xref>), by the absence of a mediolongitudinal shallow impression (furrow) in basal third of pronotal disc (present in <italic><tp:taxon-name><tp:taxon-name-part taxon-name-part-type="genus" reg="Clinops">C.</tp:taxon-name-part><tp:taxon-name-part taxon-name-part-type="species" reg="inexpectatus">inexpectatus</tp:taxon-name-part></tp:taxon-name></italic>: cf. Fig. <xref ref-type="fig" rid="F3">7</xref> vs. Fig. <xref ref-type="fig" rid="F7">20</xref>), by the absence of a medioapical emargination to the median lobe of the pronotal posterior border (emargination present in <italic><tp:taxon-name><tp:taxon-name-part taxon-name-part-type="genus" reg="Clinops">C.</tp:taxon-name-part><tp:taxon-name-part taxon-name-part-type="species" reg="inexpectatus">inexpectatus</tp:taxon-name-part></tp:taxon-name></italic>), by base of pronotal disc wider than the length of the pronotal disc (pronotal disc as wide as long in <italic><tp:taxon-name><tp:taxon-name-part taxon-name-part-type="genus" reg="Clinops">C.</tp:taxon-name-part><tp:taxon-name-part taxon-name-part-type="species" reg="inexpectatus">inexpectatus</tp:taxon-name-part></tp:taxon-name></italic>), and by the stubbier terminal maxillary palpomere (cf. Fig. <xref ref-type="fig" rid="F2">5</xref> vs. Fig. <xref ref-type="fig" rid="F7">22</xref>). Overall, the species is more similar to <italic><tp:taxon-name><tp:taxon-name-part taxon-name-part-type="genus" reg="Clinops">C.</tp:taxon-name-part><tp:taxon-name-part taxon-name-part-type="species" reg="badius">badius</tp:taxon-name-part></tp:taxon-name></italic>, as both species have the scarcely elevated vertex relative to the pronotum (e.g., Figs <xref ref-type="fig" rid="F3">6–7</xref>, <xref ref-type="fig" rid="F6">15–16</xref>). <italic><tp:taxon-name><tp:taxon-name-part taxon-name-part-type="genus" reg="Clinops">Clinops</tp:taxon-name-part><tp:taxon-name-part taxon-name-part-type="species" reg="perpessus">perpessus</tp:taxon-name-part></tp:taxon-name></italic> differs from <italic><tp:taxon-name><tp:taxon-name-part taxon-name-part-type="genus" reg="Clinops">C.</tp:taxon-name-part><tp:taxon-name-part taxon-name-part-type="species" reg="badius">badius</tp:taxon-name-part></tp:taxon-name></italic> most notably in the shape of the terminal maxillary palpomere (cf. Fig. <xref ref-type="fig" rid="F2">5</xref> vs. Fig. <xref ref-type="fig" rid="F6">18</xref>), the apically darkened elytra (uniformly colored in <italic><tp:taxon-name><tp:taxon-name-part taxon-name-part-type="genus" reg="Clinops">C.</tp:taxon-name-part><tp:taxon-name-part taxon-name-part-type="species" reg="badius">badius</tp:taxon-name-part></tp:taxon-name></italic>: cf. Figs <xref ref-type="fig" rid="F3">6–7</xref> vs. Figs <xref ref-type="fig" rid="F6">15</xref>, <xref ref-type="fig" rid="F6">16</xref>), the more elongate antennal rami (cf. Fig. <xref ref-type="fig" rid="F2">4</xref> vs. Fig. <xref ref-type="fig" rid="F6">17</xref>), and absence of a medioapical emargination to the median lobe of the pronotal posterior border (emargination present in <italic><tp:taxon-name><tp:taxon-name-part taxon-name-part-type="genus" reg="Clinops">C.</tp:taxon-name-part><tp:taxon-name-part taxon-name-part-type="species" reg="badius">badius</tp:taxon-name-part></tp:taxon-name></italic>).</p><fig id="F3" position="float" orientation="portrait"><label>Figures 6, 7.</label><caption><p><italic><tp:taxon-name><tp:taxon-name-part taxon-name-part-type="genus" reg="Clinops">Clinops</tp:taxon-name-part><tp:taxon-name-part taxon-name-part-type="species" reg="perpessus">perpessus</tp:taxon-name-part></tp:taxon-name></italic> sp. nov., holotype male. <bold>6</bold> lateral habitus <bold>7</bold> dorsal habitus.</p></caption><graphic xmlns:xlink="http://www.w3.org/1999/xlink" xlink:href="zookeys-857-059-g003.jpg" position="float" orientation="portrait" xlink:type="simple" id="oo_312882.jpg"/></fig><fig id="F4" position="float" orientation="portrait"><label>Figures 8–11.</label><caption><p>Male terminalia of holotype of <italic><tp:taxon-name><tp:taxon-name-part taxon-name-part-type="genus" reg="Clinops">Clinops</tp:taxon-name-part><tp:taxon-name-part taxon-name-part-type="species" reg="perpessus">perpessus</tp:taxon-name-part></tp:taxon-name></italic> sp. nov. <bold>8</bold> tergum VII <bold>9</bold> tergum VIII <bold>10</bold> sternum VIII <bold>11</bold> sternum IX.</p></caption><graphic xmlns:xlink="http://www.w3.org/1999/xlink" xlink:href="zookeys-857-059-g004.jpg" position="float" orientation="portrait" xlink:type="simple" id="oo_312883.jpg"/></fig><fig id="F5" position="float" orientation="portrait"><label>Figures 12–14.</label><caption><p>Male genitalia of holotype of <italic><tp:taxon-name><tp:taxon-name-part taxon-name-part-type="genus" reg="Clinops">Clinops</tp:taxon-name-part><tp:taxon-name-part taxon-name-part-type="species" reg="perpessus">perpessus</tp:taxon-name-part></tp:taxon-name></italic> sp. nov. (tegmen = phallobase + parameres / parameres = lateral lobes, gonoforceps / median lobe = aedeagues). <bold>12</bold> dorsal oblique view <bold>13</bold> lateral oblique view <bold>14</bold> ventral oblique view.</p></caption><graphic xmlns:xlink="http://www.w3.org/1999/xlink" xlink:href="zookeys-857-059-g005.jpg" position="float" orientation="portrait" xlink:type="simple" id="oo_312884.jpg"/></fig></tp:treatment-sec><tp:treatment-sec sec-type="description" id="SECID0EIDAG"><title>Description.</title><p>♂: General size and appearance typical of <tp:taxon-name><tp:taxon-name-part taxon-name-part-type="subfamily">Pelecotominae</tp:taxon-name-part></tp:taxon-name>. Size 9.75 mm from tip of abdomen to base of antennae, 2.54 mm wide at base of pronotum. Body largely dark brown, slightly lighter reddish brown on lateral thirds of pronotum, basal two thirds of elytra, and apical abdominal sterna (Figs <xref ref-type="fig" rid="F3">6–7</xref>).</p><p>Head ovoid, approximately 1.02× longer than wide in facial view, medial length 1.67 mm, maximum width (across compound eyes) 1.63 mm. Vertex convex dorsally and posteriorly, as wide as lower face (below compound eyes), rising high above compound eyes in facial view, sloping uniformly to meet and slightly overlap pronotal anterior margin, with weak medially impressed line, disappearing posteriorly. Dorsal, lateral, and facial aspects of head with fine, decumbent, golden to fuscous setae, particularly numerous on face between compound eyes and vertex, abundant on genae; integument dull, with minute, nearly contiguous punctures separated by apparently smooth to imbricate integument. Compound eye of moderate size, encompassing much of medial third of lateral surface of head, finely faceted, emarginate in upper third (emargination deeper than in <italic><tp:taxon-name><tp:taxon-name-part taxon-name-part-type="genus" reg="Zapotecotoma">Z.</tp:taxon-name-part><tp:taxon-name-part taxon-name-part-type="species" reg="sumichrasti">sumichrasti</tp:taxon-name-part></tp:taxon-name></italic>, such that compound eye nearly appears bisected in facial view: cf. Figs <xref ref-type="fig" rid="F2">3</xref> vs. 4). Postocular gena expanded into lobe. Frons broad, with antennal torulus laterally directed, antennal toruli separated by distance equal to length of scape, compound eyes separated by distance slightly less than maximum compound eye length. Malar space elongate, more than one-half length of scape, slightly less than basal mandibular width. Mandible short, slightly curved, with short, acute subapical tooth. Maxillary palpus long, tetramerous, terminal palpomere largest, trapezoidal, its apical width slightly less than maximum length, with blunt, truncate apex, not flattened or grossly enlarged (greatly enlarged and flattened in <italic><tp:taxon-name><tp:taxon-name-part taxon-name-part-type="genus" reg="Ancholaemus">Ancholaemus</tp:taxon-name-part></tp:taxon-name></italic> Gerstaecker and <italic><tp:taxon-name><tp:taxon-name-part taxon-name-part-type="genus" reg="Micholaemus">Micholaemus</tp:taxon-name-part></tp:taxon-name></italic> Viana), distal sensory duct elongate, strongly oblique.</p><p>Antenna consisting of eleven antennomeres; antennomere I longer than wide, slightly curved to approximate curvature of compound eye; antennomere II short, slightly wider than long; antennomere III longer than antennomere II, length approximately 1.3× apical width, apical margin truncate. Antennomeres IV–XI greatly dissimilar from preceding antennomeres; antennomeres IV–X with internally facing, compressed rami; bases of antennomeres IV–X short and of similar lengths; rami IX and X elongate, extending to apex of antennomere XI; remaining rami progressively shorter from X to IV. Antennomere XI expanded, similar in shape to rami of preceding antennomeres. Total length of antennomere XI approximately 2× length of bases of antennomeres IV–X combined.</p><p>Pronotum with semi-decumbent to decumbent, fine, golden setae except in medial third such setae fuscous, integument dull, and weakly and contiguously punctate, with punctures more indistinct anteriorly and posteriorly, integument becoming imbricate. Pronotum triangular in shape, narrowed anteriorly; anterior margin broadly rounded; posterior margin sinuate and generally trilobed, with medial lobe scarcely broader than mesoscutellum and rounded (not emarginate: distinctly emarginate in <italic><tp:taxon-name><tp:taxon-name-part taxon-name-part-type="genus" reg="Clinops">C.</tp:taxon-name-part><tp:taxon-name-part taxon-name-part-type="species" reg="inexpectatus">inexpectatus</tp:taxon-name-part></tp:taxon-name></italic>, <italic>vide infra</italic>); lateral margins generally straight, converging anteriorly, convex ventrally to propleurae; propleuron well developed. Pronotal disc wider at base than length, without mediolongitudinal carina or impression; lateral aspect with a ventrally bowed sulcus. Mesonotum obscured by elytra. Mesoscutellum (mesoscutellar shield) short, flat, parallel-sided, with broadly rounded apex; integumental sculpturing and setation as on pronotal disc. Metanotum obscured by elytra.</p><p>Lateral and ventral aspects of pterothorax typical of subfamily. Mesepisternum weakly and faintly imbricate, with scattered minute punctures, fused with mesosternum, with scattered decumbent setae. Mesepimeron forming prominent, rectangular sclerite separated from mesepisternum by deep sulcus; sculptured and setation as on mesepisternum. Metepisternum an elongate, narrow rectangular sclerite, with sculpturing and setation as on mesepisternum; metasternum massive, weakly imbricate and with decumbent setae more numerous than on metepisternum. Metepimeron slightly expanded posteriorly, extending anteriorly to wing base as narrow (slightly more narrow than metepisternum), sclerotized band; weakly imbricate with scattered setae.</p><p>Legs typical for subfamily; coxae, trochanters, and femora weakly, irregularly, almost indistinctly punctate on otherwise smooth integument with decumbent, golden to lightly fuscous setae; metacoxa with strongly developed posterior flange; femora without densely setose patches ventrally; tibiae straight, cylindrical, broadened slightly apically, with apex terminated by dense row of regular, thin, spiniform setae; tibial spur formula 0-0-? (hind legs missing in holotype). Tarsi 5-5-[4, metatarsus presumed to have had four tarsomeres], all tarsomeres cylindrical, very slightly tapered basally, truncate apically; integument and setae similar to tibiae; protarsus longer than protibia. Protarsomere I subequal to combined length of protarsomeres II and III, protarsomere IV less than one-half length protarsomere V; relative ratios of basal mesotarsomeres similar (apical tarsomeres of meso- and metatarsi missing in holotype). Pretarsal claws bifid, apical and inner rami both sickle-shaped and acutely pointed, without any midlength or subsidiary teeth.</p><p>Elytra elongate, completely covering abdomen, surface imbricate with minute, weak, nearly contiguous punctures; elytron basal width 1.27 mm, length 8.21 mm; each elytron with four indistinct costae; lateral margins parallel-sided, lateral margin comparatively straight until tapering inward in apical fifth, medial margin nearly straight until rounding at apex; apex weakly acuminate.</p><p>Abdomen with terga weakly and faintly imbricate; sterna imbricate with scattered minute punctures, with scattered decumbent, fine setae; male terminalia as depicted in figures 8–14.</p><p>♀: <italic><tp:taxon-name><tp:taxon-name-part taxon-name-part-type="genus" reg="Latet">Latet</tp:taxon-name-part></tp:taxon-name></italic>.</p></tp:treatment-sec><tp:treatment-sec sec-type="Holotype" id="SECID0ETFAG"><title>Holotype.</title><p>♂, [South Africa: KwaZulu-Natal: eThekwini:] Port / Natal / 49 29 [on underside of label] [no collector or date] (<named-content xmlns:xlink="http://www.w3.org/1999/xlink" content-type="dwc:institutional_code" xlink:type="simple">NHMUK</named-content>). The “49 29” on the underside of the label corresponds to the 29<sup>th</sup> accession of 1849 (M. Barclay, pers. comm.). This accession was a collection of 1627 insects, including 965 <tp:taxon-name><tp:taxon-name-part taxon-name-part-type="order">Coleoptera</tp:taxon-name-part></tp:taxon-name>, from Port Natal, South Africa collected by Wilhelm Gueinzius (1813–1874), and sold to the Natural History Museum through Samuel Stevens’ (1817–1899) auctions at 24 Bloomsbury Street in London during December 1849 (M. Barclay, pers. comm.). Gueinzius, a German naturalist who spent most of his life in present-day South Africa, lived in the area of Port Natal (settled along the Tugela River) from 1841 until late in 1843 when he returned to Cape Town after British troops looted his home during conflict with the Zulus and Boers. He returned to the Natal area in mid-1844 and remained there until shortly before his death. Since the present specimen was auctioned and accessioned in December 1849 it can safely be presumed it was collected sometime between 1844 and this date. A handwritten label from the 19<sup>th</sup> Century accompanying the specimen reads “closely resembles the figure of <italic><tp:taxon-name><tp:taxon-name-part taxon-name-part-type="genus" reg="Ancholaemus">Ancholaemus</tp:taxon-name-part><tp:taxon-name-part taxon-name-part-type="species" reg="lyciformis">lyciformis</tp:taxon-name-part></tp:taxon-name></italic>, but that is from Brazil.” The handwriting generally matches that of George C. Champion (1851–1927). The specimen’s terminalia were apparently dissected by the late John K. Bouseman (1936–2006) (the sclerites are stored within a genitalia vial along with the specimen), who labeled the specimen “<tp:taxon-name><tp:taxon-name-part taxon-name-part-type="family">Rhipiphoridae</tp:taxon-name-part></tp:taxon-name> [sic] gen. et sp. nov. ♂ Det. Bouseman ’71 [1971]”.</p></tp:treatment-sec><tp:treatment-sec sec-type="etymology" id="SECID0EXGAG"><title>Etymology.</title><p>The specific epithet is taken from the Latin, meaning “suffer with patience” or “endure”, and is a reference to the vast time over which this species has awaited description.</p></tp:treatment-sec><tp:treatment-sec><!--Section generated to contain objects referenced in tp:taxon-treatment.--><fig id="F2" position="float" orientation="portrait"><label>Figures 3–5.</label><caption><p>Details of pelecotomine genera. <bold>3</bold> facial view of <italic><tp:taxon-name><tp:taxon-name-part taxon-name-part-type="genus" reg="Zapotecotoma">Zapotecotoma</tp:taxon-name-part><tp:taxon-name-part taxon-name-part-type="species" reg="sumichrasti">sumichrasti</tp:taxon-name-part></tp:taxon-name></italic> gen. et sp. nov., holotype male <bold>4</bold> facial view of <italic><tp:taxon-name><tp:taxon-name-part taxon-name-part-type="genus" reg="Clinops">Clinops</tp:taxon-name-part><tp:taxon-name-part taxon-name-part-type="species" reg="perpessus">perpessus</tp:taxon-name-part></tp:taxon-name></italic> sp. nov., holotype male <bold>5</bold> inset detail of maxillary palpus of <italic><tp:taxon-name><tp:taxon-name-part taxon-name-part-type="genus" reg="Clinops">C.</tp:taxon-name-part><tp:taxon-name-part taxon-name-part-type="species" reg="perpessus">perpessus</tp:taxon-name-part></tp:taxon-name></italic>.</p></caption><graphic xmlns:xlink="http://www.w3.org/1999/xlink" xlink:href="zookeys-857-059-g002.jpg" position="float" orientation="portrait" xlink:type="simple" id="oo_312881.jpg"/></fig><fig id="F7" position="float" orientation="portrait"><label>Figures 19–22.</label><caption><p><italic><tp:taxon-name><tp:taxon-name-part taxon-name-part-type="genus" reg="Clinops">Clinops</tp:taxon-name-part><tp:taxon-name-part taxon-name-part-type="species" reg="inexpectatus">inexpectatus</tp:taxon-name-part></tp:taxon-name></italic> sp. nov., holotype female. <bold>19</bold> lateral habitus <bold>20</bold> dorsal habitus <bold>21</bold> facial view <bold>22</bold> maxillary palpus.</p></caption><graphic xmlns:xlink="http://www.w3.org/1999/xlink" xlink:href="zookeys-857-059-g007.jpg" position="float" orientation="portrait" xlink:type="simple" id="oo_312886.jpg"/></fig><fig id="F8" position="float" orientation="portrait"><label>Figures 23–26.</label><caption><p><italic><tp:taxon-name><tp:taxon-name-part taxon-name-part-type="genus" reg="Clinops">Clinops</tp:taxon-name-part><tp:taxon-name-part taxon-name-part-type="species" reg="inexpectatus">inexpectatus</tp:taxon-name-part></tp:taxon-name></italic> sp. nov., holotype female. <bold>23</bold> lateral detail of head and pronotum <bold>24</bold> dorsal detail of head and pronotum <bold>25</bold> metatarsus <bold>26</bold> detail of metapretarsal claws.</p></caption><graphic xmlns:xlink="http://www.w3.org/1999/xlink" xlink:href="zookeys-857-059-g008.jpg" position="float" orientation="portrait" xlink:type="simple" id="oo_312887.jpg"/></fig><fig id="F6" position="float" orientation="portrait"><label>Figures 15–18.</label><caption><p><italic><tp:taxon-name><tp:taxon-name-part taxon-name-part-type="genus" reg="Clinops">Clinops</tp:taxon-name-part><tp:taxon-name-part taxon-name-part-type="species" reg="badius">badius</tp:taxon-name-part></tp:taxon-name></italic> Gerstaecker, holotype female. <bold>15</bold> dorsal habitus <bold>16</bold> oblique lateral habitus <bold>17</bold> detail of right antenna <bold>18</bold> maxillary palpus (dissected and mounted by Gerstaecker).</p></caption><graphic xmlns:xlink="http://www.w3.org/1999/xlink" xlink:href="zookeys-857-059-g006.jpg" position="float" orientation="portrait" xlink:type="simple" id="oo_312885.jpg"/></fig></tp:treatment-sec><ref-list><ref id="B9"><mixed-citation xmlns:xlink="http://www.w3.org/1999/xlink" xlink:type="simple"><person-group><name name-style="western"><surname>Falin</surname><given-names>ZH</given-names></name></person-group> (<year>2003</year>) Phylogenetic analysis and revision of the genera and subfamilies of the <tp:taxon-name><tp:taxon-name-part taxon-name-part-type="family">Ripiphoridae</tp:taxon-name-part></tp:taxon-name> (<tp:taxon-name><tp:taxon-name-part taxon-name-part-type="order">Coleoptera</tp:taxon-name-part></tp:taxon-name>). Ph.D. Dissertation; University of Kansas, Lawrence and University Microfilms International, Ann Arbor, xxiv + 535 pp.</mixed-citation></ref></ref-list></tp:taxon-treatment>
