# Supplementary material for: A new genus of Pelecotominae from Mexico, with notes on the genera Clinops and Scotoscopus and the description of new species (Coleoptera, Ripiphoridae)
Source: Zookeys. 2019 Jun 25;857:59–84. doi: 10.3897/zookeys.857.34938 (PMC6606671; doi:10.3897/zookeys.857.34938)
Supplement: XML Treatment for Scotoscopus [file zookeys.857.34938-treatment6.xml]

<!DOCTYPE tp:taxon-treatment
  PUBLIC "-//TaxonX//DTD Taxonomic Treatment Publishing DTD v0 20100105//EN" "tax-treatment-NSO.dtd">
<tp:taxon-treatment xmlns:tp="http://www.plazi.org/taxpub"><tp:treatment-meta><kwd-group><label>Taxon classification</label><kwd><named-content xmlns:xlink="http://www.w3.org/1999/xlink" content-type="kingdom">Animalia</named-content></kwd><kwd><named-content xmlns:xlink="http://www.w3.org/1999/xlink" content-type="order">Coleoptera</named-content></kwd><kwd><named-content xmlns:xlink="http://www.w3.org/1999/xlink" content-type="family">Ripiphoridae</named-content></kwd></kwd-group><mixed-citation publication-type="journal"><person-group><name><surname>Engel</surname><given-names>Michael S.</given-names></name><name><surname>Falin</surname><given-names>Zachary H.</given-names></name><name><surname>Batelka</surname><given-names>Jan</given-names></name></person-group><article-title>A new genus of <tp:taxon-name><tp:taxon-name-part taxon-name-part-type="subfamily">Pelecotominae</tp:taxon-name-part></tp:taxon-name> from Mexico, with notes on the genera <italic><tp:taxon-name><tp:taxon-name-part taxon-name-part-type="genus" reg="Clinops">Clinops</tp:taxon-name-part></tp:taxon-name></italic> and <italic><tp:taxon-name><tp:taxon-name-part taxon-name-part-type="genus" reg="Scotoscopus">Scotoscopus</tp:taxon-name-part></tp:taxon-name></italic> and the description of new species (<tp:taxon-name><tp:taxon-name-part taxon-name-part-type="order">Coleoptera</tp:taxon-name-part></tp:taxon-name>, <tp:taxon-name><tp:taxon-name-part taxon-name-part-type="family">Ripiphoridae</tp:taxon-name-part></tp:taxon-name>)</article-title><source>Zookeys</source><day>25</day><month>6</month><year>2019</year><volume>857</volume><fpage>59</fpage><lpage>84</lpage><pub-id pub-id-type="doi">10.3897/zookeys.857.34938</pub-id></mixed-citation></tp:treatment-meta><tp:nomenclature><label>Genus</label><tp:taxon-name>
                <tp:taxon-name-part taxon-name-part-type="genus" reg="Scotoscopus">Scotoscopus</tp:taxon-name-part>
              </tp:taxon-name><tp:taxon-authority>Brenske &amp; Reitter, resurrected status</tp:taxon-authority><tp:nomenclature-citation-list><tp:nomenclature-citation><tp:taxon-name>
                    <tp:taxon-name-part taxon-name-part-type="genus" reg="Scotoscopus">Scotoscopus</tp:taxon-name-part>
                  </tp:taxon-name><comment>Brenske &amp; Reitter, 1884: 92. Type species: <tp:taxon-name><tp:taxon-name-part taxon-name-part-type="genus" reg="Scotoscopus">Scotoscopus</tp:taxon-name-part><tp:taxon-name-part taxon-name-part-type="species" reg="carbonarius">carbonarius</tp:taxon-name-part></tp:taxon-name> Reitter in Brenske &amp; Reitter, 1884 (= <tp:taxon-name><tp:taxon-name-part taxon-name-part-type="genus" reg="Clinops">Clinops</tp:taxon-name-part><tp:taxon-name-part taxon-name-part-type="species" reg="spectabilis">spectabilis</tp:taxon-name-part></tp:taxon-name> Schaufuss, 1872), by monotypy.</comment></tp:nomenclature-citation></tp:nomenclature-citation-list></tp:nomenclature><tp:treatment-sec sec-type="diagnosis" id="SECID0EHSAG"><title>Diagnosis.</title><p>Body slender; elytra 4.0–4.8× as long as pronotal disc, coloration of head, elytra, meso- and metathorax and abdomen dark brown or black, pronotum bright red in males and dark-red with black markings, setae dark, sparsely distributed and indistinct; head with postocular genae expanded into lobes; compound eye not expanded beyond mandibular base and with a small extra-antennal sclerotous emargination; antenna with eleven antennomeres; male antenna with antennomeres I–III simple, III compressed, almost lenticular, IV–X with inner-facing, flabellate, compressed rami, XI similar in shape to preceding rami; female antenna similar to male, antennomere III long and cylindrical, rami much shorter, pectinate, compressed; ultimate maxillary palpomere cylindrical, apical width 3× less than maximum length, with blunt, truncate apex, not grossly enlarged; distal sensory duct on ultimate maxillary palpomere elongate, strongly oblique. Lateral aspect of pronotum with a ventrally bowed sulcus; pronotal disc without longitudinal medial impression; mesosternum weakly convex, without medial keel; metepisternum without elytron-receiving carina; posterior aspect of metepimeron slightly expanded. Metacoxa with strongly developed posterior flange; ventral surface of pro- and mesofemora in males without densely setose patch; tibial spur formula 0-2-2; pretarsal claws bifid, with blunt, small subsidiary tooth proximal to inner bifid ramus (Fig. <xref ref-type="fig" rid="F9">29</xref>). Male genitalia with parameres strongly curved, with apexes overlapping each other.</p></tp:treatment-sec><tp:treatment-sec sec-type="comments" id="SECID0ERSAG"><title>Comments.</title><p><xref ref-type="bibr" rid="B1">Batelka (2005)</xref> recognized that the type species of the genus was a junior synonym of <italic><tp:taxon-name><tp:taxon-name-part taxon-name-part-type="genus" reg="Clinops">Clinops</tp:taxon-name-part><tp:taxon-name-part taxon-name-part-type="species" reg="spectabilis">spectabilis</tp:taxon-name-part></tp:taxon-name></italic> Schaufuss, and he accordingly synonymized the two genera. However, based on the differences in tibial spur formula between <italic><tp:taxon-name><tp:taxon-name-part taxon-name-part-type="genus" reg="Clinops">Clinops</tp:taxon-name-part></tp:taxon-name></italic> (<italic>vide supra</italic>) and the type species of <italic><tp:taxon-name><tp:taxon-name-part taxon-name-part-type="genus" reg="Scotoscopus">Scotoscopus</tp:taxon-name-part></tp:taxon-name></italic>, we herein reinstate the genus.</p></tp:treatment-sec><tp:treatment-sec><!--Section generated to contain objects referenced in tp:taxon-treatment.--><fig id="F9" position="float" orientation="portrait"><label>Figures 27–29.</label><caption><p><italic><tp:taxon-name><tp:taxon-name-part taxon-name-part-type="genus" reg="Scotoscopus">Scotoscopus</tp:taxon-name-part><tp:taxon-name-part taxon-name-part-type="species" reg="spectabilis">spectabilis</tp:taxon-name-part></tp:taxon-name></italic> (Schaufuss), female from Crete. <bold>27</bold> dorsal habitus <bold>28</bold> facial view <bold>29</bold> detail of metapretarsal claws.</p></caption><graphic xmlns:xlink="http://www.w3.org/1999/xlink" xlink:href="zookeys-857-059-g009.jpg" position="float" orientation="portrait" xlink:type="simple" id="oo_312888.jpg"/></fig></tp:treatment-sec><ref-list><ref id="B1"><mixed-citation xmlns:xlink="http://www.w3.org/1999/xlink" xlink:type="simple"><person-group><name name-style="western"><surname>Batelka</surname><given-names>J</given-names></name></person-group> (<year>2005</year>) <article-title>New synonym of the genus <italic><tp:taxon-name><tp:taxon-name-part taxon-name-part-type="genus">Clinops</tp:taxon-name-part></tp:taxon-name></italic> (<tp:taxon-name><tp:taxon-name-part taxon-name-part-type="order">Coleoptera</tp:taxon-name-part></tp:taxon-name>: <tp:taxon-name><tp:taxon-name-part taxon-name-part-type="family">Ripiphoridae</tp:taxon-name-part></tp:taxon-name>) with bionomical and distributional notes on <italic><tp:taxon-name><tp:taxon-name-part taxon-name-part-type="genus">C.</tp:taxon-name-part><tp:taxon-name-part taxon-name-part-type="species">spectabilis</tp:taxon-name-part></tp:taxon-name></italic>.</article-title><source>Folia Heyrovskyana, Serie A</source><volume>13</volume>: <fpage>27</fpage>–<lpage>34</lpage>.</mixed-citation></ref></ref-list></tp:taxon-treatment>
