# Supplementary material for: A new genus of Pelecotominae from Mexico, with notes on the genera Clinops and Scotoscopus and the description of new species (Coleoptera, Ripiphoridae)
Source: Zookeys. 2019 Jun 25;857:59–84. doi: 10.3897/zookeys.857.34938 (PMC6606671; doi:10.3897/zookeys.857.34938)
Supplement: XML Treatment for Scotoscopus spectabilis [file zookeys.857.34938-treatment7.xml]

<!DOCTYPE tp:taxon-treatment
  PUBLIC "-//TaxonX//DTD Taxonomic Treatment Publishing DTD v0 20100105//EN" "tax-treatment-NSO.dtd">
<tp:taxon-treatment xmlns:tp="http://www.plazi.org/taxpub"><tp:treatment-meta><kwd-group><label>Taxon classification</label><kwd><named-content xmlns:xlink="http://www.w3.org/1999/xlink" content-type="kingdom">Animalia</named-content></kwd><kwd><named-content xmlns:xlink="http://www.w3.org/1999/xlink" content-type="order">Coleoptera</named-content></kwd><kwd><named-content xmlns:xlink="http://www.w3.org/1999/xlink" content-type="family">Ripiphoridae</named-content></kwd></kwd-group><mixed-citation publication-type="journal"><person-group><name><surname>Engel</surname><given-names>Michael S.</given-names></name><name><surname>Falin</surname><given-names>Zachary H.</given-names></name><name><surname>Batelka</surname><given-names>Jan</given-names></name></person-group><article-title>A new genus of <tp:taxon-name><tp:taxon-name-part taxon-name-part-type="subfamily">Pelecotominae</tp:taxon-name-part></tp:taxon-name> from Mexico, with notes on the genera <italic><tp:taxon-name><tp:taxon-name-part taxon-name-part-type="genus" reg="Clinops">Clinops</tp:taxon-name-part></tp:taxon-name></italic> and <italic><tp:taxon-name><tp:taxon-name-part taxon-name-part-type="genus" reg="Scotoscopus">Scotoscopus</tp:taxon-name-part></tp:taxon-name></italic> and the description of new species (<tp:taxon-name><tp:taxon-name-part taxon-name-part-type="order">Coleoptera</tp:taxon-name-part></tp:taxon-name>, <tp:taxon-name><tp:taxon-name-part taxon-name-part-type="family">Ripiphoridae</tp:taxon-name-part></tp:taxon-name>)</article-title><source>Zookeys</source><day>25</day><month>6</month><year>2019</year><volume>857</volume><fpage>59</fpage><lpage>84</lpage><pub-id pub-id-type="doi">10.3897/zookeys.857.34938</pub-id></mixed-citation></tp:treatment-meta><tp:nomenclature><tp:taxon-name>
                <tp:taxon-name-part taxon-name-part-type="genus" reg="Scotoscopus">Scotoscopus</tp:taxon-name-part>
                <tp:taxon-name-part taxon-name-part-type="species" reg="spectabilis">spectabilis</tp:taxon-name-part>
              </tp:taxon-name><tp:taxon-authority>(Schaufuss)</tp:taxon-authority><tp:taxon-status xmlns:xlink="http://www.w3.org/1999/xlink" xlink:type="simple">comb. nov.</tp:taxon-status><xref ref-type="fig" rid="F9">Figs 27–29</xref><xref ref-type="fig" rid="F10">, 30, 31</xref><xref ref-type="fig" rid="F11">, 32–33</xref><tp:nomenclature-citation-list><tp:nomenclature-citation><tp:taxon-name>
                    <tp:taxon-name-part taxon-name-part-type="genus" reg="Clinops">Clinops</tp:taxon-name-part>
                    <tp:taxon-name-part taxon-name-part-type="species" reg="spectabilis">spectabilis</tp:taxon-name-part>
                  </tp:taxon-name><comment>Schaufuss, 1872: 276.</comment></tp:nomenclature-citation><tp:nomenclature-citation><tp:taxon-name>
                    <tp:taxon-name-part taxon-name-part-type="genus" reg="Scotoscopus">Scotoscopus</tp:taxon-name-part>
                    <tp:taxon-name-part taxon-name-part-type="species" reg="carbonarius">carbonarius</tp:taxon-name-part>
                  </tp:taxon-name><comment>Reitter in Brenske &amp; Reitter, 1884: 93. Synonymy <italic>vide</italic><xref ref-type="bibr" rid="B1">Batelka (2005)</xref>.</comment></tp:nomenclature-citation></tp:nomenclature-citation-list></tp:nomenclature><tp:treatment-sec sec-type="diagnosis" id="SECID0EGWAG"><title>Diagnosis.</title><p>As for the genus (<italic>vide supra</italic>).</p></tp:treatment-sec><tp:treatment-sec sec-type="material" id="SECID0EOWAG"><title>Material examined.</title><p>1♂, Greece: Pelopónnisos / Taïyetos Mts., 950 – / 1800 m, 15.–19.v.1990 [15–19 May 1990] / Zool. Mus. Copenh. Exp. [p] // <tp:taxon-name><tp:taxon-name-part taxon-name-part-type="genus" reg="Scotoscopus">Scotoscopus</tp:taxon-name-part></tp:taxon-name> / <tp:taxon-name><tp:taxon-name-part taxon-name-part-type="genus" reg="Scotoscopus"/><tp:taxon-name-part taxon-name-part-type="species" reg="carbonarius">carbonarius</tp:taxon-name-part></tp:taxon-name> Rtt. / det. C. Wurst 99 [handwritten] (<named-content xmlns:xlink="http://www.w3.org/1999/xlink" content-type="dwc:institutional_code" xlink:type="simple">ZMUC</named-content>).</p><fig id="F10" position="float" orientation="portrait"><label>Figures 30, 31.</label><caption><p><italic><tp:taxon-name><tp:taxon-name-part taxon-name-part-type="genus" reg="Scotoscopus">Scotoscopus</tp:taxon-name-part><tp:taxon-name-part taxon-name-part-type="species" reg="spectabilis">spectabilis</tp:taxon-name-part></tp:taxon-name></italic> (Schaufuss). <bold>30</bold> lateral detail of head and pronotum (female from Crete) <bold>31</bold> lateral habitus (male from Peloponnese, photograph courtesy of M. Fikáček).</p></caption><graphic xmlns:xlink="http://www.w3.org/1999/xlink" xlink:href="zookeys-857-059-g010.jpg" position="float" orientation="portrait" xlink:type="simple" id="oo_312889.jpg"/></fig><fig id="F11" position="float" orientation="portrait"><label>Figures 32, 33.</label><caption><p><italic><tp:taxon-name><tp:taxon-name-part taxon-name-part-type="genus" reg="Scotoscopus">Scotoscopus</tp:taxon-name-part><tp:taxon-name-part taxon-name-part-type="species" reg="spectabilis">spectabilis</tp:taxon-name-part></tp:taxon-name></italic> (Schaufuss), male terminalia (specimen from Crete). <bold>32</bold> lateral, dark-field view <bold>33</bold> dorsal-ventral view. a) parameres, b) apical hook of median lobe, c) base of median lobe, d) phallobase.</p></caption><graphic xmlns:xlink="http://www.w3.org/1999/xlink" xlink:href="zookeys-857-059-g011.jpg" position="float" orientation="portrait" xlink:type="simple" id="oo_312890.jpg"/></fig></tp:treatment-sec><tp:treatment-sec sec-type="distribution" id="SECID0EAZAG"><title>Distribution.</title><p>Hitherto, the species was known from the holotypes of the two synonymous taxa collected in Turkey (Antakya) and Mount Parnassus (central Greece) and subsequently from approximately a dozen specimens from Crete (Cretan Archipelago, Greece) (<xref ref-type="bibr" rid="B1">Batelka 2005</xref>, 2007). This is the first record of the species from the Peloponnese (southern Greece).</p></tp:treatment-sec><tp:treatment-sec><!--Section generated to contain objects referenced in tp:taxon-treatment.--><fig id="F9" position="float" orientation="portrait"><label>Figures 27–29.</label><caption><p><italic><tp:taxon-name><tp:taxon-name-part taxon-name-part-type="genus" reg="Scotoscopus">Scotoscopus</tp:taxon-name-part><tp:taxon-name-part taxon-name-part-type="species" reg="spectabilis">spectabilis</tp:taxon-name-part></tp:taxon-name></italic> (Schaufuss), female from Crete. <bold>27</bold> dorsal habitus <bold>28</bold> facial view <bold>29</bold> detail of metapretarsal claws.</p></caption><graphic xmlns:xlink="http://www.w3.org/1999/xlink" xlink:href="zookeys-857-059-g009.jpg" position="float" orientation="portrait" xlink:type="simple" id="oo_312888.jpg"/></fig></tp:treatment-sec><ref-list><ref id="B1"><mixed-citation xmlns:xlink="http://www.w3.org/1999/xlink" xlink:type="simple"><person-group><name name-style="western"><surname>Batelka</surname><given-names>J</given-names></name></person-group> (<year>2005</year>) <article-title>New synonym of the genus <italic><tp:taxon-name><tp:taxon-name-part taxon-name-part-type="genus">Clinops</tp:taxon-name-part></tp:taxon-name></italic> (<tp:taxon-name><tp:taxon-name-part taxon-name-part-type="order">Coleoptera</tp:taxon-name-part></tp:taxon-name>: <tp:taxon-name><tp:taxon-name-part taxon-name-part-type="family">Ripiphoridae</tp:taxon-name-part></tp:taxon-name>) with bionomical and distributional notes on <italic><tp:taxon-name><tp:taxon-name-part taxon-name-part-type="genus">C.</tp:taxon-name-part><tp:taxon-name-part taxon-name-part-type="species">spectabilis</tp:taxon-name-part></tp:taxon-name></italic>.</article-title><source>Folia Heyrovskyana, Serie A</source><volume>13</volume>: <fpage>27</fpage>–<lpage>34</lpage>.</mixed-citation></ref></ref-list></tp:taxon-treatment>
